# Supplementary material for: Brevilin A Ameliorates Acute Lung Injury and Inflammation Through Inhibition of NF-κB Signaling via Targeting IKKα/β
Source: Front Pharmacol. 2022 Jun 14;13:911157. doi: 10.3389/fphar.2022.911157 (PMC9237443; doi:10.3389/fphar.2022.911157)
Supplement: Supplementary file 1 [file DataSheet1.ZIP]

Archive with 195 entries (162 files):
- Original data/
- Original data/figure1-original data/
- Original data/figure1-original data/BVA.tif
- Original data/figure1-original data/COX2-BVA-1,2.jpg
- Original data/figure1-original data/COX2-BVA-3.jpg
- Original data/figure1-original data/desktop.ini
- Original data/figure1-original data/GAPDH-INOS-COX2-3.jpg
- Original data/figure1-original data/GAPDH-INOS-COX2-BVA-1,2.jpg
- Original data/figure1-original data/iNOS+COX2-LPS+IFNγ-RAW264.7.pzfx
- Original data/figure1-original data/INOS-BVA-1,2.jpg
- Original data/figure1-original data/INOS-BVA-3-figure.jpg
- Original data/figure1-original data/Morphology/
- Original data/figure1-original data/Morphology/BVA-1.jpg
- Original data/figure1-original data/Morphology/CK-1.jpg
- Original data/figure1-original data/Morphology/LPS-3.jpg
- Original data/figure1-original data/Morphology/PC-1.jpg
- Original data/figure1-original data/NO-LPS+IFNγ-BMDM.pzfx
- Original data/figure1-original data/NO-LPS+IFNγ-BMDM.xlsx
- Original data/figure1-original data/NO-LPS+IFNγ-RAW264.7.pzfx
- Original data/figure1-original data/NO-LPS+IFNγ-RAW264.7.xls
- Original data/figure1-original data/NO-TNFA+IFNG-RAW264.7.xlsx
- Original data/figure1-original data/NO-TNFα+IFNγ-RAW264.7.pzfx
- Original data/figure1-original data/PEG2-LPS+IFNγ-RAW264.7.xlsx
- Original data/figure1-original data/PGE2-LPS+IFNγ-RAW264.7.pzfx
- Original data/figure2-original data/
- Original data/figure2-original data/Alveolar epithelial cells.pzfx
- Original data/figure2-original data/Alveolar macrophage.pzfx
- Original data/figure2-original data/Alveolar neutrophils.pzfx
- Original data/figure2-original data/BALF/
- Original data/figure2-original data/BALF/Cont.jpg
- Original data/figure2-original data/BALF/LPS+BVA.jpg
- Original data/figure2-original data/BALF/LPS+DEX.jpg
- Original data/figure2-original data/BALF/LPS.jpg
- Original data/figure2-original data/BLAF-inflammation cells-original data.xlsx
- Original data/figure2-original data/HE/
- Original data/figure2-original data/HE/Cont.jpg
- Original data/figure2-original data/HE/LPS+BVA.jpg
- Original data/figure2-original data/HE/LPS+DEX.jpg
- Original data/figure2-original data/HE/LPS.jpg
- Original data/figure2-original data/Lung injury score-original data.xlsx
- Original data/figure2-original data/Lung injury score.pzfx
- Original data/figure2-original data/Protein content of BALF -original data.xls
- Original data/figure2-original data/Protein content of BALF.pzfx
- Original data/figure2-original data/Total cells.pzfx
- Original data/figure3-original data/
- Original data/figure3-original data/IL-1β.pzfx
- Original data/figure3-original data/IL-6.pzfx
- Original data/figure3-original data/IL-β,IL-6,TNFα-original data.xlsx
- Original data/figure3-original data/MPO-original data.xlsx
- Original data/figure3-original data/MPO.pzfx
- Original data/figure3-original data/TNFα.pzfx
- Original data/figure4-original data/
- Original data/figure4-original data/IF-P65/
- Original data/figure4-original data/IF-P65/BVA.jpg
- Original data/figure4-original data/IF-P65/CK.jpg
- Original data/figure4-original data/IF-P65/LPS.jpg
- Original data/figure4-original data/IκBα+P-IκBα+LPS+IFNγ/
- Original data/figure4-original data/IκBα+P-IκBα+LPS+IFNγ/IκBα+LPS+IFNγ-1,2,3.jpg
- Original data/figure4-original data/IκBα+P-IκBα+LPS+IFNγ/IκBα+LPS+IFNγ.pzfx
- Original data/figure4-original data/IκBα+P-IκBα+LPS+IFNγ/P-IκBα+LPS+IFNγ-1,2.jpg
- Original data/figure4-original data/IκBα+P-IκBα+LPS+IFNγ/P-IκBα+LPS+IFNγ-3.jpg
- Original data/figure4-original data/IκBα+P-IκBα+LPS+IFNγ/P-IκBα+LPS+IFNγ.pzfx
- Original data/figure4-original data/IκBα+P-IκBα+LPS+IFNγ/Tubulin-IκBα+P-IκBα+LPS+IFNγ-1.jpg
- Original data/figure4-original data/IκBα+P-IκBα+LPS+IFNγ/Tubulin-IκBα+P-IκBα+LPS+IFNγ-2,3.jpg
- Original data/figure4-original data/IκBα+P-IκBα+TNFα+IFNγ/
- Original data/figure4-original data/IκBα+P-IκBα+TNFα+IFNγ/IκBα-TNFα+IFNγ-1,2,3.jpg
- Original data/figure4-original data/IκBα+P-IκBα+TNFα+IFNγ/IκBα-TNFα+IFNγ.pzfx
- Original data/figure4-original data/IκBα+P-IκBα+TNFα+IFNγ/P-IκBα-TNFα+IFNγ-1,2,3.jpg
- Original data/figure4-original data/IκBα+P-IκBα+TNFα+IFNγ/P-IκBα-TNFα+IFNγ.pzfx
- Original data/figure4-original data/IκBα+P-IκBα+TNFα+IFNγ/Tubulin--TNFα+IFNγ-1,2,3.jpg
- Original data/figure4-original data/mice-IκBα/
- Original data/figure4-original data/mice-IκBα/IκBα-BVA-Mice-Lung-1,2,3.jpg
- Original data/figure4-original data/mice-IκBα/IκBα-mice.pzfx
- Original data/figure4-original data/mice-IκBα/Tubulin-BVA-Mice-Lung-1,2,3.jpg
- Original data/figure4-original data/P65-C-N/
- Original data/figure4-original data/P65-C-N/desktop.ini
- Original data/figure4-original data/P65-C-N/GAPDH-C-N-1,2.jpg
- Original data/figure4-original data/P65-C-N/GAPDH-C-N-3.jpg
- Original data/figure4-original data/P65-C-N/P65-C-N-1.jpg
- Original data/figure4-original data/P65-C-N/P65-C-N-2.jpg
- Original data/figure4-original data/P65-C-N/P65-C-N-3.jpg
- Original data/figure4-original data/P65-C-N/P65-C-N.pzfx
- Original data/figure4-original data/P65-C-N/PARP1-C-N-1,2.jpg
- Original data/figure4-original data/P65-C-N/PARP1-C-N-3.jpg
- Original data/figure5-original data/
- Original data/figure5-original data/DTT/
- Original data/figure5-original data/DTT/IκBα-DTT-1.jpg
- Original data/figure5-original data/DTT/IκBα-DTT-2.jpg
- Original data/figure5-original data/DTT/IκBα-DTT-3.tif
- Original data/figure5-original data/DTT/IκBα-DTT.pzfx
- Original data/figure5-original data/DTT/P-IKK-DTT.pzfx
- Original data/figure5-original data/DTT/P-IκBα-DTT-1,2.jpg
- Original data/figure5-original data/DTT/P-IκBα-DTT-3.jpg
- Original data/figure5-original data/DTT/P-IκBα-DTT.pzfx
- Original data/figure5-original data/DTT/Tubulin-DTT-1,2.jpg
- Original data/figure5-original data/DTT/Tubulin-DTT-3.jpg
- Original data/figure5-original data/NO(BVA+DTT).xls
- Original data/figure5-original data/NO-DTT.pzfx
- Original data/figure6-original data/
- Original data/figure6-original data/CETSA/
- Original data/figure6-original data/CETSA/CETSA-BVA-IKK(上)+Tubulin(下)-1.jpg
- Original data/figure6-original data/CETSA/CETSA-BVA-IKK(上)+Tubulin(下)-3.jpg
- Original data/figure6-original data/CETSA/CETSA-BVA-IKK(上)-Tubulin(下)-BVA-2.jpg
- Original data/figure6-original data/CETSA/IKK-BVA-CETSA-Unheated-1,2.jpg
- Original data/figure6-original data/CETSA/IKK-CETSA.pzfx
- Original data/figure6-original data/CETSA/Tubulin-BVA-CETSA-Unheated-3.jpg
- Original data/figure6-original data/DARTS-IKK/
- Original data/figure6-original data/DARTS-IKK/IKK-DARTS-1,2,3.jpg
- Original data/figure6-original data/DARTS-IKK/IKK-DARTS.pzfx
- Original data/figure6-original data/IKK-LPSIFNγ/
- Original data/figure6-original data/IKK-LPSIFNγ/IKK-LPS+IFNγ-1,2.jpg
- Original data/figure6-original data/IKK-LPSIFNγ/IKK-LPS+IFNγ-3.jpg
- Original data/figure6-original data/IKK-LPSIFNγ/P-IKK-LPS+IFNγ-1.jpg
- Original data/figure6-original data/IKK-LPSIFNγ/P-IKK-LPS+IFNγ-2,3.jpg
- Original data/figure6-original data/IKK-LPSIFNγ/P-IKK-LPS+IFNγ.pzfx
- Original data/figure6-original data/IKK-LPSIFNγ/Tubulin-IKK+P-IKK+LPS+IFNγ-1,2.jpg
- Original data/figure6-original data/IKK-LPSIFNγ/Tubulin-IKK+P-IKK+LPS+IFNγ-3.jpg
- Original data/figure6-original data/IKK-TNF+IFNγ/
- Original data/figure6-original data/IKK-TNF+IFNγ/IKK-TNFα+IFNγ-1,2,3.jpg
- Original data/figure6-original data/IKK-TNF+IFNγ/P-IKK-TNFα+IFNγ-1,2,3.jpg
- Original data/figure6-original data/IKK-TNF+IFNγ/P-IKK-TNFα+IFNγ.pzfx
- Original data/figure6-original data/IKK-TNF+IFNγ/Tubulin-1,2,3.jpg
- Original data/figure6-original data/Kinase assay-IKK/
- Original data/figure6-original data/Kinase assay-IKK/Flag-IKK-1.jpg
- Original data/figure6-original data/Kinase assay-IKK/Flag-IKK-2,3.jpg
- Original data/figure6-original data/Kinase assay-IKK/IκBα-1.jpg
- Original data/figure6-original data/Kinase assay-IKK/IκBα-2,3.jpg
- Original data/figure6-original data/Kinase assay-IKK/P-IκBα-1,2.jpg
- Original data/figure6-original data/Kinase assay-IKK/P-IκBα-3.jpg
- Original data/figure6-original data/Kinase assay-IKK/P-IκBα-Kinase assay.pzfx
- Original data/Supplementary figure 1-original data/
- Original data/Supplementary figure 1-original data/CCK8.xlsx
- Original data/Supplementary figure 1-original data/Cell Viability.pzfx
- Original data/Supplementary figure 2-original data/
- Original data/Supplementary figure 2-original data/COX2-mRNA-RAW264.7-2B.pzf
- Original data/Supplementary figure 2-original data/IL-1β-mRNA-RAW264.7-2C.pzf
- Original data/Supplementary figure 2-original data/IL-6-mRNA-RAW264.7-2D.pzf
- Original data/Supplementary figure 2-original data/iNOS-mRNA-RAW264.7-2A.pzf
- Original data/Supplementary figure 2-original data/TNFα-mRNA-RAW264.7-2E.pzfx
- Original data/Supplementary figure 3-original data/
- Original data/Supplementary figure 3-original data/COX2-mRNA-mice-3A.pzf
- Original data/Supplementary figure 3-original data/IL-10-mRNA-mice-3C.pzf
- Original data/Supplementary figure 3-original data/PGE2-mice-3B.pzfx
- Original data/Supplementary figure 4-original data/
- Original data/Supplementary figure 4-original data/IκBα-MG132-1,2,3.tif
- Original data/Supplementary figure 4-original data/MG132-RAW264.7.pzfx
- Original data/Supplementary figure 4-original data/P-IκBα-MG132-1,2,3.tif
- Original data/Supplementary figure 4-original data/Tubulin-MG132-1,2,3.tif
- Original data/Supplementary figure 5-original data/
- Original data/Supplementary figure 5-original data/AKT+P-AKT/
- Original data/Supplementary figure 5-original data/AKT+P-AKT/AKT-1,2.jpg
- Original data/Supplementary figure 5-original data/AKT+P-AKT/AKT-3.jpg
- Original data/Supplementary figure 5-original data/AKT+P-AKT/P-AKT-1,2,3.jpg
- Original data/Supplementary figure 5-original data/AKT+P-AKT/P-AKT.pzfx
- Original data/Supplementary figure 5-original data/AKT+P-AKT/β-Actin-AKT+P-AKT-1,2,3.jpg
- Original data/Supplementary figure 5-original data/ERK+P-ERK/
- Original data/Supplementary figure 5-original data/ERK+P-ERK/ERK-1.jpg
- Original data/Supplementary figure 5-original data/ERK+P-ERK/ERK-2.jpg
- Original data/Supplementary figure 5-original data/ERK+P-ERK/ERK-3.jpg
- Original data/Supplementary figure 5-original data/ERK+P-ERK/GAPDH-ERK-1,2.jpg
- Original data/Supplementary figure 5-original data/ERK+P-ERK/GAPDH-ERK-3.jpg
- Original data/Supplementary figure 5-original data/ERK+P-ERK/P-ERK-1.jpg
- Original data/Supplementary figure 5-original data/ERK+P-ERK/P-ERK-2,3.jpg
- Original data/Supplementary figure 5-original data/ERK+P-ERK/P-ERK.pzfx
- Original data/Supplementary figure 5-original data/JNK+P-JNK/
- Original data/Supplementary figure 5-original data/JNK+P-JNK/GAPDH-1,2,3.jpg
- Original data/Supplementary figure 5-original data/JNK+P-JNK/JNK-1,2.jpg
- Original data/Supplementary figure 5-original data/JNK+P-JNK/JNK-3.jpg
- Original data/Supplementary figure 5-original data/JNK+P-JNK/P-JNK-1.jpg
- Original data/Supplementary figure 5-original data/JNK+P-JNK/P-JNK-2,3.jpg
- Original data/Supplementary figure 5-original data/JNK+P-JNK/P-JNK.pzfx
- Original data/Supplementary figure 5-original data/P38+P-P38/
- Original data/Supplementary figure 5-original data/P38+P-P38/GAPDH-P38-1,2,3.jpg
- Original data/Supplementary figure 5-original data/P38+P-P38/P-P38-1,2.jpg
- Original data/Supplementary figure 5-original data/P38+P-P38/P-P38-3.jpg
- Original data/Supplementary figure 5-original data/P38+P-P38/P-P38.pzfx
- Original data/Supplementary figure 5-original data/P38+P-P38/P38-1,2,3.jpg
- Original data/Supplementary figure 6-original data/
- Original data/Supplementary figure 6-original data/IKBα-BVA-CETSA-1.tif
- Original data/Supplementary figure 6-original data/IKBα-BVA-CETSA-2.tif
- Original data/Supplementary figure 6-original data/IκBα-CETSA-BVA-3.jpg
- Original data/Supplementary figure 6-original data/IκBα-CETSA-BVA-unheated.jpg
- Original data/Supplementary figure 6-original data/IκBα-CETSA.pzfx
- Original data/Supplementary figure 6-original data/Tubulin(unheated)-CETSA-BVA.tif
- Original data/Supplementary figure 7-original data/
- Original data/Supplementary figure 7-original data/IKK-BVA-ALI-Mice-1,2,3.tif
- Original data/Supplementary figure 7-original data/p-IKK-BVA-ALI-Mice-1,2,3.tif
- Original data/Supplementary figure 7-original data/P-IKK-mice.pzfx
- Original data/Supplementary figure 7-original data/Tubulin-IKK-BVA-ALI-Mice-1,2,3.tif
- Original data/Supplementary figure 8-original data/
- Original data/Supplementary figure 8-original data/IKK-DTT-1.jpg
- Original data/Supplementary figure 8-original data/IKK-DTT-2,3.jpg
- Original data/Supplementary figure 8-original data/P-IKK-DTT-BVA-1,2.jpg
- Original data/Supplementary figure 8-original data/P-IKK-DTT-BVA-3.jpg
- Original data/Supplementary figure 8-original data/P-IKK-DTT.pzfx
