# Supplementary material for: Brevilin A Ameliorates Acute Lung Injury and Inflammation Through Inhibition of NF-κB Signaling via Targeting IKKα/β
Source: Front Pharmacol. 2022 Jun 14;13:911157. doi: 10.3389/fphar.2022.911157 (PMC9237443; doi:10.3389/fphar.2022.911157)
Supplement: Supplementary file 1 [file DataSheet1.ZIP › Original data/figure1-original data/NO-LPS+IFNγ-BMDM.xlsx]

## Sheet: Sheet1
CK	LPS/IFN	Curcumin （5uM）	1	2	5
0.0584825	0.213512	0.0979037	0.166512	0.0973814	0.060638
0.0551725	0.220847	0.0919783	0.151839	0.0881132	0.0565974
0.057585	0.215766	0.0978948	0.16455	0.10276	0.0582897
NO(uM)	CK	LPS/IFNγ	Curcumin （5uM）	1	2	5
	0.873372	24.7309	6.9399	17.498	6.85952	1.20508
	0.363996	25.8596	6.02804	15.24	5.43324	0.583274
	0.735256	25.0777	6.93853	17.1961	7.68724	0.843702
		25.2227
