# Supplementary material for: Brevilin A Ameliorates Acute Lung Injury and Inflammation Through Inhibition of NF-κB Signaling via Targeting IKKα/β
Source: Front Pharmacol. 2022 Jun 14;13:911157. doi: 10.3389/fphar.2022.911157 (PMC9237443; doi:10.3389/fphar.2022.911157)
Supplement: Supplementary file 1 [file DataSheet1.ZIP › Original data/figure1-original data/NO-TNFA+IFNG-RAW264.7.xlsx]

## Sheet: Sheet1
	RAW264.7细胞（20000个/孔）接种于96孔板中，贴壁后，加入药物预处理1h，再加入TNFA(10ng/mL)和IFNG(10ng/mL)继续处理24h
	CK	TFNA/IFNG	Curcumin(5uM)	0.1	0.2	0.5	1	2	5	10
	0.0585696	0.139252	0.074378	0.138867	0.139397	0.136852	0.119529	0.087165	0.0713822	0.0655543
	0.0548289	0.136773	0.0828651	0.135686	0.138823	0.122101	0.104435	0.0806968	0.0763867	0.0611496
	0.0573663	0.136565	0.0788379	0.132171	0.124792	0.131333	0.107181	0.0783045	0.069593	0.0605488
	0.886776	13.303	3.31953	13.2437	13.3253	12.9337	10.2679	5.28732	2.85851	1.96165
	0.311119	12.9215	4.62561	12.7542	13.237	10.6636	7.94494	4.29193	3.62865	1.28381
	0.7016	12.8895	4.00586	12.2133	11.0777	12.0843	8.36755	3.92378	2.58316	1.19135
	CK	TFNA/IFNG	Curcumin	0.1	0.2	0.5	1	2	5	10
	0.0566536	0.136961	0.0815474	0.134025	0.129612	0.134015	0.115779	0.0813681	0.0772883	0.0653219
	0.0562382	0.139584	0.0731043	0.139582	0.125386	0.125835	0.10195	0.0874528	0.0776028	0.0635344
	0.0612003	0.132766	0.0857996	0.138395	0.132855	0.130473	0.0925423	0.0770018	0.0695753	0.0686443
	0.591923	12.9504	4.42283	12.4986	11.8196	12.4971	9.69071	4.39524	3.7674	1.92589
	0.527997	13.3541	3.12352	13.3538	11.1692	11.2382	7.56254	5.33161	3.81579	1.65081
	1.29161	12.3049	5.0772	13.1711	12.3186	11.952	6.11483	3.72331	2.58044	2.43717
		12.8698
