# Supplementary material for: Brevilin A Ameliorates Acute Lung Injury and Inflammation Through Inhibition of NF-κB Signaling via Targeting IKKα/β
Source: Front Pharmacol. 2022 Jun 14;13:911157. doi: 10.3389/fphar.2022.911157 (PMC9237443; doi:10.3389/fphar.2022.911157)
Supplement: Supplementary file 1 [file DataSheet1.ZIP › Original data/figure1-original data/PEG2-LPS+IFNγ-RAW264.7.xlsx]

## Sheet: Sheet1
									5uM		BVA (uM)
							CK	LPS/IFNG	Curcumin	1	2	5
							0.3506	0.0685	0.2323	0.1286	0.2217	0.3977
					OD		0.3611	0.1127	0.2895	0.1474	0.1908	0.3212
							0.386	0.1093	0.2668	0.1401	0.2202	0.2986
							标准曲线	Y=-409.1174+(1333.749+409.1174)/(1+(A3/0.153392)^1.224172)
									5uM		BVA (uM)
							CK	LPS/IFNG	Curcumin	1	2	5
							55.5243	860.511	245.583	555.984	269.115	4.86537
					PGE2(pg/mL)		43.3186	624.819	139.623	483.566	346.602	92.9611
							16.5142	640.534	177.882	510.613	272.561	125.48
