# Supplementary material for: Brevilin A Ameliorates Acute Lung Injury and Inflammation Through Inhibition of NF-κB Signaling via Targeting IKKα/β
Source: Front Pharmacol. 2022 Jun 14;13:911157. doi: 10.3389/fphar.2022.911157 (PMC9237443; doi:10.3389/fphar.2022.911157)
Supplement: Supplementary file 1 [file DataSheet1.ZIP › Original data/figure2-original data/BLAF-inflammation cells-original data.xlsx]

## Sheet: Sheet1
	macrophages	neutrophils	epithelial cells			macrophages	neutrophils	epithelial cells			macrophages	neutrophils	epithelial cells			macrophages	neutrophils	epithelial cells
N1	8	12	3		L1	15	254	27		D1	9	52	7		B1	6	83	6
	8	21	1			16	251	25			8	68	14			5	84	8
	3	11	0			12	252	18			7	72	13			5	79	4
	6.33333	14.6667	1.33333			14.3333	252.333	23.3333			8	64	11.3333			5.33333	82	6
N2	4	35	1		L2	19	297	5		D2	10	139	11		B2	5	45	5
	5	17	3			12	319	12			7	130	10			3	72	3
	4	20	3			15	323	7			5	122	9			4	67	5
	4.33333	24	2.33333			15.3333	313	8			7.33333	130.333	10			4	61.3333	4.33333
N3	3	19	0		L3	21	140	5		D3	2	60	6		B3	3	59	6
	2	18	2			25	175	13			8	74	5			7	77	1
	4	20	1			19	154	9			5	70	4			4	85	3
	3	19	1			21.6667	156.333	9			5	68	5			4.66667	73.6667	3.33333
N4	2	21	3		L4	15	176	7		D4	9	98	7		B4	5	110	6
	3	24	3			13	170	5			10	54	5			5	98	7
	5	23	2			13	149	6			12	146	6			4	92	6
	3.33333	22.6667	2.66667			13.6667	165	6			10.3333	99.3333	6			4.66667	100	6.33333
		macrophages	neutrophils	epithelial cells		macrophages(*10^3)	neutrophils(*10^3)	epithelial cells(*10^3)
	N1	6.33333	14.6667	1.33333		68.9104	159.582	14.5075
	N2	4.33333	24	2.33333		49.5978	274.696	26.7065
	N3	2.5	19	1		70	532	28
	N4	3.33333	22.6667	2.66667		83.7209	569.302	66.9767
	L1	14	252	23		569.834	10257	936.156
	L2	15	313	8		348.348	7268.87	185.786
	L3	22	156	9		751.176	5326.52	307.299
	L4	14	165	6		461.773	5442.32	197.903
	D1	8	64	11		132.723	1061.78	182.494
	D2	7	130	10		90.8571	1687.35	129.796
	D3	5	68	5		139.615	1898.77	139.615
	D4	10	99	6		94.6957	937.487	56.8174
	B1	5	82	6		144.194	2364.77	173.032
	B2	4	61	4		145.565	2219.87	145.565
	B3	5	74	3		161.89	2395.98	97.1341
	B4	5	100	6		112.703	2254.05	135.243
	Total cells(*10^3)
Cont	243
	351
	630
	720
LPS	11763
	7803
	6385
	6102
DEX	1377
	1908
	2178
	1089
BVA	2682
	2511
	2655
	2502
