# Supplementary material for: Brevilin A Ameliorates Acute Lung Injury and Inflammation Through Inhibition of NF-κB Signaling via Targeting IKKα/β
Source: Front Pharmacol. 2022 Jun 14;13:911157. doi: 10.3389/fphar.2022.911157 (PMC9237443; doi:10.3389/fphar.2022.911157)
Supplement: Supplementary file 1 [file DataSheet1.ZIP › Original data/figure2-original data/Lung injury score-original data.xlsx]

## Sheet: Sheet1
			肺泡中性粒					间质间隙中性粒					透明膜					肺泡腔内蛋白碎片					肺泡间质增厚
	视野1	视野2	视野3	视野4	视野5	视野1	视野2	视野3	视野4	视野5	视野1	视野2	视野3	视野4	视野5	视野1	视野2	视野3	视野4	视野5	视野1	视野2	视野3	视野4	视野5
N1	0	0	0	0	0	2	1	1	0	0	0	0	0	0	0	0	0	0	0	0	0	0	0	0	0
N2	0	0	0	0	0	0	1	0	0	2	0	0	0	0	0	0	0	0	0	0	1	0	0	0	1
N3	0	0	0	0	0	0	1	0	1	0	0	0	0	0	0	0	0	0	0	0	0	0	0	0	1
N4	0	0	0	0	0	0	0	0	0	0	0	0	0	0	0	0	0	0	0	0	0	0	0	0	0
L1	1	1	1	0	1	2	2	2	0	2	0	0	0	0	0	0	0	0	0	0	2	2	1	1	0
L2	0	0	2	2	1	1	2	2	2	2	0	0	0	0	0	0	0	0	0	1	1	1	1	1	0
L3	2	2	1	1	1	2	2	2	2	2	0	0	0	0	0	0	1	0	1	0	2	2	2	2	1
L4	2	2	1	1	1	2	2	2	2	2	0	0	0	0	0	0	0	0	0	0	2	2	1	1	1
D1	0	0	0	0	0	1	1	2	1	0	0	0	0	0	0	0	0	0	0	0	0	0	0	0	0
D2	0	0	1	1	0	2	1	2	1	2	0	0	0	0	0	0	1	0	0	0	1	0	1	0	0
D3	0	0	0	0	0	1	1	0	0	0	0	0	0	0	0	0	0	1	0	0	0	0	1	1	0
D4	0	0	0	0	0	0	0	0	1	0	0	0	0	0	0	0	0	0	0	0	0	1	1	0	1
B1	0	0	0	0	1	0	0	0	1	2	0	0	0	0	0	1	1	0	1	0	0	0	0	0	1
B2	0	0	0	0	0	1	1	2	0	1	0	0	0	0	0	0	0	0	0	0	1	1	1	0	0
B3	0	0	0	0	0	1	1	1	0	0	0	0	0	0	0	0	0	0	0	0	0	0	1	1	0
B4	0	0	0	0	0	2	0	0	2	2	0	0	0	0	0	0	0	0	0	1	0	0	0	0	1
	视野1	视野2	视野3	视野4	视野5		N	L	D	B
N1	1.4	0.7	0.7	0	0	1	1.4	2.6	0.7	0.35
N2	0.1	0.7	0	0	1.5		0.1	0.8	1.5	0.8
N3	0	0.7	0	0.7	0.1		0	3.6	0.7	0.7
N4	0	0	0	0	0		0	3.6	0	1.4
							0.7	2.6	0.7	0.35
							0.7	1.5	1.05	0.8
L1	2.6	2.6	2.5	0.1	2.4	2	0.7	3.95	0.7	0.7
L2	0.8	1.5	3.5	3.5	2.75		0	3.6	0.1	0
L3	3.6	3.95	2.6	2.95	2.5		0.7	2.5	1.4	0
L4	3.6	3.6	2.5	2.5	2.5		0	3.5	2.5	1.5
							0	2.6	0.45	0.8
D1	0.7	0.7	1.4	0.7	0	3	0	2.5	0.1	0
D2	1.5	1.05	2.5	1.7	1.4		0	0.1	0.7	1.05
D3	0.7	0.7	0.45	0.1	0		0	3.5	1.7	0
D4	0	0.1	0.1	0.7	0.1		0.7	2.95	0.1	0.1
							0	2.5	0.7	1.4
B1	0.35	0.35	0	1.05	2.5	4	0	2.4	0	2.5
B2	0.8	0.8	1.5	0	0.7		1.5	2.75	1.4	0.7
B3	0.7	0.7	0.8	0.1	0		0.1	2.5	0	0
B4	1.4	0	0	1.4	1.85		0	2.5	0.1	1.85
	每组5个样本，每个样本随机取5个视野，做评分
