# Supplementary material for: Brevilin A Ameliorates Acute Lung Injury and Inflammation Through Inhibition of NF-κB Signaling via Targeting IKKα/β
Source: Front Pharmacol. 2022 Jun 14;13:911157. doi: 10.3389/fphar.2022.911157 (PMC9237443; doi:10.3389/fphar.2022.911157)
Supplement: Supplementary file 1 [file DataSheet1.ZIP › Original data/figure3-original data/IL-β,IL-6,TNFα-original data.xlsx]

## Sheet: Sheet1
		IL-1β			IL-6			TNFα
	N	0.1345	26.8293		0.1142	11.6174		0.0544	8.57688
	N	0.1339	26.6393		0.097	8.229		0.0492	6.96384
	N	0.1277	24.6771		0.0933	7.5001		0.0508	7.46016
	N	0.1507	31.9566		0.0987	8.5639		0.0537	8.35974
	L	0.1819	41.8314		0.2344	35.2968		0.0841	17.7898
	L	0.2212	54.2698		0.32	52.16		0.0826	17.3245
	L	0.2086	50.2819		0.3689	61.7933		0.0864	18.5033
	L	0.2248	55.4092		0.2363	35.6711		0.0854	18.1931
	D	0.1702	38.1283		0.0997	8.7609		0.0492	6.96384
	D	0.1622	35.5963		0.1043	9.6671		0.058	9.6936
	D	0.1647	36.3876		0.1232	13.3904		0.0604	10.4381
	D	0.1505	31.8932		0.1076	10.3172		0.0621	10.9654
	B	0.1962	46.3573		0.1399	16.6803		0.0601	10.345
	B	0.1701	38.0966		0.1657	21.7629		0.0679	12.7646
	B	0.1874	43.5721		0.1039	9.5883		0.0702	13.478
	B	0.1837	42.401		0.1827	25.1119		0.0705	13.5711
