# Supplementary material for: Brevilin A Ameliorates Acute Lung Injury and Inflammation Through Inhibition of NF-κB Signaling via Targeting IKKα/β
Source: Front Pharmacol. 2022 Jun 14;13:911157. doi: 10.3389/fphar.2022.911157 (PMC9237443; doi:10.3389/fphar.2022.911157)
Supplement: Supplementary file 1 [file DataSheet1.ZIP › Original data/figure3-original data/MPO-original data.xlsx]

## Sheet: Sheet1
	Normal	LPS	DEX	BVA
组织(g)	0.0453	0.0463	0.0549	0.058
	0.037	0.0553	0.0462	0.0435
	0.0475	0.0526	0.0497	0.0443
	0.0385	0.0623	0.0388	0.0574			MPO (U/g)
						Normal	LPS	DEX	BVA
Test	0.114445	0.189005	0.115087	0.149449		0.0150911	0.204868	0.0453595	0.0982536
	0.126138	0.18778	0.153432	0.158071		0.0679239	0.169968	0.106728	0.119456
	0.124473	0.173648	0.146282	0.175721		0.0437	0.122401	0.0936094	0.067806
	0.113615	0.182175	0.148284	0.177528		0.0341997	0.147653	0.088559	0.14624
Control	0.10672	0.08182	0.0869473	0.0850536
	0.097739	0.0815687	0.0977136	0.0993525
	0.101017	0.100895	0.09371	0.141778
	0.0987364	0.078229	0.109456	0.082674
