# Supplementary material for: Brevilin A Ameliorates Acute Lung Injury and Inflammation Through Inhibition of NF-κB Signaling via Targeting IKKα/β
Source: Front Pharmacol. 2022 Jun 14;13:911157. doi: 10.3389/fphar.2022.911157 (PMC9237443; doi:10.3389/fphar.2022.911157)
Supplement: Supplementary file 1 [file DataSheet1.ZIP › Original data/figure5-original data/NO(BVA+DTT).xls]

## Sheet: General_Info
General Info
Run information
	Session name				NO-540nm
	Session creator				admin
	Run name				NO-540nm
	Run creator				admin
	Run started				2021-6-10 15:42:50+08:00
	Total warnings				0
	Total errors				0
Instrument parameters
	Instrument name				VarioskanFlash
	Instrument version				4.00.53
	Instrument serial number				3001-1516
	Actual instrument temperature				27.1 26.8 26.8
	Dispenser				1 2
	LumiSens module				1105-05
	LumiSens scaling factor				2.596
SW Parameters
	Run Software Version				SkanIt Software 2.4.3 RE for Varioskan Flash
	Current Software Version				SkanIt Software 2.4.3 RE for Varioskan Flash

## Sheet: Layout
Layout
Plate 1: 1
Sample	1	2	3	4	5	6	7	8	9	10	11	12
A	Un_0001	Un_0001	Un_0001	Un_0001	Un_0001	Un_0001	Un_0001	Un_0001	Un_0001	Un_0001	Un_0001	Un_0001
B	Un_0002	Un_0002	Un_0002	Un_0002	Un_0002	Un_0002	Un_0002	Un_0002	Un_0002	Un_0002	Un_0002	Un_0002
C	Un_0003	Un_0003	Un_0003	Un_0003	Un_0003	Un_0003	Un_0003	Un_0003	Un_0003	Un_0003	Un_0003	Un_0003
D	Un_0004	Un_0004	Un_0004	Un_0004	Un_0004	Un_0004	Un_0004	Un_0004	Un_0004	Un_0004	Un_0004	Un_0004
E	Un_0005	Un_0005	Un_0005	Un_0005	Un_0005	Un_0005	Un_0005	Un_0005	Un_0005	Un_0005	Un_0005	Un_0005
F	Un_0006	Un_0006	Un_0006	Un_0006	Un_0006	Un_0006	Un_0006	Un_0006	Un_0006	Un_0006	Un_0006	Un_0006
G	Un_0007	Un_0007	Un_0007	Un_0007	Un_0007	Un_0007	Un_0007	Un_0007	Un_0007	Un_0007	Un_0007	Un_0007
H	Un_0008	Un_0008	Un_0008	Un_0008	Un_0008	Un_0008	Un_0008	Un_0008	Un_0008	Un_0008	Un_0008	Un_0008
Type	1	2	3	4	5	6	7	8	9	10	11	12
A	Unknown	Unknown	Unknown	Unknown	Unknown	Unknown	Unknown	Unknown	Unknown	Unknown	Unknown	Unknown
B	Unknown	Unknown	Unknown	Unknown	Unknown	Unknown	Unknown	Unknown	Unknown	Unknown	Unknown	Unknown
C	Unknown	Unknown	Unknown	Unknown	Unknown	Unknown	Unknown	Unknown	Unknown	Unknown	Unknown	Unknown
D	Unknown	Unknown	Unknown	Unknown	Unknown	Unknown	Unknown	Unknown	Unknown	Unknown	Unknown	Unknown
E	Unknown	Unknown	Unknown	Unknown	Unknown	Unknown	Unknown	Unknown	Unknown	Unknown	Unknown	Unknown
F	Unknown	Unknown	Unknown	Unknown	Unknown	Unknown	Unknown	Unknown	Unknown	Unknown	Unknown	Unknown
G	Unknown	Unknown	Unknown	Unknown	Unknown	Unknown	Unknown	Unknown	Unknown	Unknown	Unknown	Unknown
H	Unknown	Unknown	Unknown	Unknown	Unknown	Unknown	Unknown	Unknown	Unknown	Unknown	Unknown	Unknown
Conc/Dil	1	2	3	4	5	6	7	8	9	10	11	12
A	1:1	1:1	1:1	1:1	1:1	1:1	1:1	1:1	1:1	1:1	1:1	1:1
B	1:1	1:1	1:1	1:1	1:1	1:1	1:1	1:1	1:1	1:1	1:1	1:1
C	1:1	1:1	1:1	1:1	1:1	1:1	1:1	1:1	1:1	1:1	1:1	1:1
D	1:1	1:1	1:1	1:1	1:1	1:1	1:1	1:1	1:1	1:1	1:1	1:1
E	1:1	1:1	1:1	1:1	1:1	1:1	1:1	1:1	1:1	1:1	1:1	1:1
F	1:1	1:1	1:1	1:1	1:1	1:1	1:1	1:1	1:1	1:1	1:1	1:1
G	1:1	1:1	1:1	1:1	1:1	1:1	1:1	1:1	1:1	1:1	1:1	1:1
H	1:1	1:1	1:1	1:1	1:1	1:1	1:1	1:1	1:1	1:1	1:1	1:1
Unit	1	2	3	4	5	6	7	8	9	10	11	12
A
B
C
D
E
F
G
H
Description
	No description

## Sheet: Photometric1
Photometric1
Plate 1: 1
Sample	1	2	3	4	5	6	7	8	9	10	11	12
A	Un_0001 1/12	Un_0001 2/12	Un_0001 3/12	Un_0001 4/12	Un_0001 5/12	Un_0001 6/12	Un_0001 7/12	Un_0001 8/12	Un_0001 9/12	Un_0001 10/12	Un_0001 11/12	Un_0001 12/12
B	Un_0002 1/12	Un_0002 2/12	Un_0002 3/12	Un_0002 4/12	Un_0002 5/12	Un_0002 6/12	Un_0002 7/12	Un_0002 8/12	Un_0002 9/12	Un_0002 10/12	Un_0002 11/12	Un_0002 12/12
C	Un_0003 1/12	Un_0003 2/12	Un_0003 3/12	Un_0003 4/12	Un_0003 5/12	Un_0003 6/12	Un_0003 7/12	Un_0003 8/12	Un_0003 9/12	Un_0003 10/12	Un_0003 11/12	Un_0003 12/12
D	Un_0004 1/12	Un_0004 2/12	Un_0004 3/12	Un_0004 4/12	Un_0004 5/12	Un_0004 6/12	Un_0004 7/12	Un_0004 8/12	Un_0004 9/12	Un_0004 10/12	Un_0004 11/12	Un_0004 12/12
E	Un_0005 1/12	Un_0005 2/12	Un_0005 3/12	Un_0005 4/12	Un_0005 5/12	Un_0005 6/12	Un_0005 7/12	Un_0005 8/12	Un_0005 9/12	Un_0005 10/12	Un_0005 11/12	Un_0005 12/12
F	Un_0006 1/12	Un_0006 2/12	Un_0006 3/12	Un_0006 4/12	Un_0006 5/12	Un_0006 6/12	Un_0006 7/12	Un_0006 8/12	Un_0006 9/12	Un_0006 10/12	Un_0006 11/12	Un_0006 12/12
G	Un_0007 1/12	Un_0007 2/12	Un_0007 3/12	Un_0007 4/12	Un_0007 5/12	Un_0007 6/12	Un_0007 7/12	Un_0007 8/12	Un_0007 9/12	Un_0007 10/12	Un_0007 11/12	Un_0007 12/12
H	Un_0008 1/12	Un_0008 2/12	Un_0008 3/12	Un_0008 4/12	Un_0008 5/12	Un_0008 6/12	Un_0008 7/12	Un_0008 8/12	Un_0008 9/12	Un_0008 10/12	Un_0008 11/12	Un_0008 12/12
Value	1	2	3	4	5	6	7	8	9	10	11	12
A	0.0528265	0.150657	0.0516196	0.140587	0.0525745	0.0535905	0.137215	0.0519444	0.122411	0.053247	0.0409009	0.0405557
B	0.050659	0.148958	0.0630929	0.154258	0.0552807	0.0562586	0.150486	0.0586344	0.117313	0.0530325	0.0408919	0.0410444
C	0.0501524	0.141414	0.0503337	0.140798	0.0500284	0.0511556	0.14609	0.0554325	0.128566	0.0506734	0.0410209	0.0420223
D	0.0505579	0.141841	0.0524301	0.114762	0.0504205	0.0507091	0.144056	0.0568041	0.121061	0.0512223	0.040938	0.0412449
E	0.0511309	0.146134	0.0512215	0.121591	0.0502409	0.0499908	0.147653	0.0629458	0.120203	0.0513048	0.0445903	0.0414839
F	0.0512025	0.158277	0.0517324	0.13089	0.0503	0.0500102	0.160627	0.0624529	0.120251	0.0517731	0.0411287	0.0430218
G	0.0414004	0.0413777	0.0410773	0.0409983	0.0409575	0.04188	0.0415415	0.0409859	0.0410907	0.0412477	0.0431589	0.04173
H	0.0406942	0.0405154	0.0408264	0.0405286	0.0409824	0.0409014	0.0412285	0.0412768	0.0410143	0.0409929	0.0411708	0.041495
		CK	LPS（0.5ug/ml)/IFNγ(10ng/ml)	BVA(5uM/ml)	BVA(5uM/ml)＋DTT（50uM/ml)	DTT(50uM/ml)
		0.0528265	0.150657	0.0516196	0.140587	0.0525745
		0.050659	0.148958	0.0630929	0.154258	0.0552807
		0.0501524	0.141414	0.0503337	0.140798	0.0500284
		0.0505579	0.141841	0.0524301	0.114762	0.0504205
		0.0511309	0.146134	0.0512215	0.121591	0.0502409
		0.0512025	0.158277	0.0517324	0.13089	0.0503
		0.0535905	0.137215	0.0519444	0.122411	0.053247
		0.0562586	0.150486	0.0586344	0.117313	0.0530325
		0.0511556	0.14609	0.0554325	0.128566	0.0506734
		0.0507091	0.144056	0.0568041	0.121061	0.0512223
		0.0499908	0.147653	0.0629458	0.120203	0.0513048
		0.0500102	0.160627	0.0624529	0.120251	0.0517731
	NO (uM/L)
		0.919827	16.0219	0.733518	14.4674	0.880926
		0.58523	15.7596	2.50465	16.5778	1.29868
		0.507026	14.5951	0.535013	14.5	0.487884
		0.569623	14.661	0.858635	10.4808	0.548413
		0.658077	15.3237	0.672063	11.535	0.520688
		0.66913	17.1982	0.750931	12.9705	0.529811
		1.03777	13.9469	0.783657	11.6616	0.984739
		1.44964	15.9955	1.81639	10.8746	0.951627
		0.66189	15.3169	1.32212	12.6117	0.587453
		0.592964	15.0029	1.53385	11.4532	0.672186
		0.48208	15.5582	2.48194	11.3207	0.684922
		0.485075	17.561	2.40585	11.3281	0.757213

## Sheet: Run_Log
Run Log
	2021-06-10 15:42:51+08:00 - Execution started
	2021-06-10 15:42:57+08:00 - Photometric1 started
	2021-06-10 15:43:04+08:00 - Current temperature : 26.8
	2021-06-10 15:43:16+08:00 - Current temperature : 26.8
	2021-06-10 15:43:21+08:00 - Photometric1 completed
	2021-06-10 15:43:21+08:00 - Execution completed

## Sheet: Sample_Data
Sample Data

## Sheet: Steps_Data
Steps Data
Protocol properties
	Protocol name				NO-540nm
	Protocol description
	Plate template				Thermo Cliniplate, 96-well plate
	Execution block type				plate
	Execution order				7
	Settle delay [ms]				0
	Well interval [ms]				0
Photometric1
	Measurement technology				Photometric
	Measurement type				Normal
	Step duration				0:00:00.0
	Lag time				0:00:00.0
	Measurement time [ms]				100
	Bandwidth [nm]				5
	Multipoint				Not in use
	Wavelength [nm]				540
