# Supplementary material for: Brevilin A Ameliorates Acute Lung Injury and Inflammation Through Inhibition of NF-κB Signaling via Targeting IKKα/β
Source: Front Pharmacol. 2022 Jun 14;13:911157. doi: 10.3389/fphar.2022.911157 (PMC9237443; doi:10.3389/fphar.2022.911157)
Supplement: Supplementary file 1 [file DataSheet1.ZIP › Original data/Supplementary figure 1-original data/CCK8.xlsx]

## Sheet: Sheet1
CK	LPS/IFN	PC	0.1	0.2	0.5	1	2	5	10
0.731	0.703	0.715	0.726	0.741	0.728	0.737	0.706	0.675	0.648
0.727	0.745	0.702	0.735	0.72	0.735	0.741	0.715	0.706	0.651
0.766	0.728	0.663	0.714	0.725	0.711	0.705	0.677	0.662	0.653
0.741333	0.725333	0.693333	0.725	0.728667	0.724667	0.727667	0.699333	0.681	0.650667
100.781	96.921	98.5754	100.092	102.16	100.368	101.608	97.3346	93.0607	89.3382
100.23	102.711	96.7831	101.333	99.2647	101.333	102.16	98.5754	97.3346	89.7518
105.607	100.368	91.4063	98.4375	99.954	98.0239	97.1967	93.3364	91.2684	90.0276
102.206	100	95.5882	99.954	100.46	99.9081	100.322	96.4154	93.8879	89.7059
